# Supplementary material for: Metabolic Syndrome but Not Fatty Liver-Associated Genetic Variants Correlates with Glomerular Renal Function Decline in Patients with Non-Alcoholic Fatty Liver Disease
Source: Biomedicines. 2022 Mar 19;10(3):720. doi: 10.3390/biomedicines10030720 (PMC8944982; doi:10.3390/biomedicines10030720)
Supplement: Supplementary file 1 [file biomedicines-10-00720-s001.zip]

Archive with 1 entries (1 files):
- biomedicines-1641360-supplementary materials.pdf
